# Supplementary material for: Diversity of Epithelial-Mesenchymal Phenotypes in Circulating Tumour Cells from Prostate Cancer Patient-Derived Xenograft Models
Source: Cancers (Basel). 2021 Jun 1;13(11):2750. doi: 10.3390/cancers13112750 (PMC8198708; doi:10.3390/cancers13112750)
Supplement: Supplementary file 1 [file cancers-13-02750-s001.zip]

Archive with 1 entries (1 files):
- cancers-1115676-supplementary.pdf
